# Supplementary material for: Effects of Two Natural Bisbenzylisoquinolines, Curine and Guattegaumerine, Extracted from Isolona hexaloba on Rhodamine Efflux by Abcb1b from Rat Glycocholic-Acid-Resistant Hepatocarcinoma Cells
Source: Molecules. 2022 May 9;27(9):3030. doi: 10.3390/molecules27093030 (PMC9099951; doi:10.3390/molecules27093030)
Supplement: Supplementary file 1 [file molecules-27-03030-s001.zip]

Archive with 1 entries (1 files):
- molecules-1677286-supplementary.pdf
